# Supplementary material for: A photosynthetic bacterial inoculant exerts beneficial effects on the yield and quality of tomato and affects bacterial community structure in an organic field
Source: Front Microbiol. 2022 Aug 29;13:959080. doi: 10.3389/fmicb.2022.959080 (PMC9479686; doi:10.3389/fmicb.2022.959080)
Supplement: Supplementary file 1 [file Table_1.XLSX]

## Sheet: OTUs-screening-T-test
ID	Annotations	Sequence ID	Average [abundance in OF+M]	SE [abundance in OF+M]	Average [abundance in OF+PS3]	SE [abundance in OF+PS3]	Permutation-T-test	Mean [OF+PS3] / Mean [OF+M)	Log2FC [OF+PS3]/[OF+M]
OTU1	D_0__Bacteria	6695309c8396cc08d6d6dea8b662531108df95bd	1e-06	0	0.0941964	0.0045223	0.000337551	94196.4	16.5234
OTU2	D_0__Bacteria;D_1__Proteobacteria;D_2__Alphaproteobacteria;D_3__Rhizobiales;D_4__Xanthobacteraceae;D_5__Rhodopseudomonas	67e5f0796d7f2b631ad3c55d56c28d75ae2b3265	1e-06	0	0.107631	0.0166463	0.0102829	107631	16.7157
OTU3	D_0__Bacteria	d214bcc0aafac8b03038b39bc16e4ec559c62bc0	1e-06	0	0.0553325	0.0164799	0.0283702	55332.5	15.7558
OTU4	D_0__Bacteria;D_1__Proteobacteria;D_2__Gammaproteobacteria;D_3__Xanthomonadales;D_4__Xanthomonadaceae;D_5__Thermomonas;D_6__uncultured bacterium	e16747533e5fad36bd1013b8d3d09e11b7b68cf4	0.0101615	0.00500781	0.137794	0.0262589	0.020806	13.5605	3.76134
OTU5	D_0__Bacteria	919ff9c3f5c33a504aed9ce0ec67732658f92827	0.00511232	0.00192471	0.126985	0.0241976	0.0200606	24.839	4.63453
OTU6	D_0__Bacteria	c3961ccf45ef464dd877eb33e475f1c63014a3de	0.000536252	0.000478744	0.065255	0.00330416	0.000327505	121.687	6.92704
OTU7	D_0__Bacteria;D_1__Actinobacteria;D_2__Thermoleophilia;D_3__Solirubrobacterales;D_4__67-14	66445b1f73ddfd70ba0a9ff899df5c70d5753720	0.00174923	0.00100549	0.0577446	0.000891946	6.61731e-07	33.0115	5.0449
OTU8	D_0__Bacteria;D_1__Proteobacteria;D_2__Deltaproteobacteria;D_3__Myxococcales;D_4__Haliangiaceae;D_5__Haliangium;Ambiguous_taxa	e778b38219cebfbf8a26eb2fa465e9d3e7bb26f1	0.0138693	0.00468814	0.0785334	0.0118355	0.0115757	5.6624	2.50141
OTU9	D_0__Bacteria	7a2cb5581b2540180500f422960a30bb6d4cc3e9	0.0112389	0.00397324	0.202333	0.0496275	0.0179957	18.003	4.17016
OTU10	D_0__Bacteria	dc36e201e07d34fa5873cfbc8b28590ca00ce029	0.0154642	0.00323594	0.0605985	0.00836349	0.0122092	3.91864	1.97035
OTU11	D_0__Bacteria	3c4d011dfefcecb2dc8cd8490676da6f91f172b2	0.018562	0.00339241	0.0863205	0.0154429	0.0270555	4.6504	2.21735
OTU12	D_0__Bacteria	5dfe74b27d239dc852334db18fe4be34b3e7624e	0.00630261	0.00231043	0.0717833	0.0222789	0.041888	11.3895	3.50963
OTU13	D_0__Bacteria	1a2d22b82cca2aff05e7e4cea83aac3eeca7c2ad	0.0100232	0.00509914	0.0574695	0.0171443	0.0481611	5.73366	2.51946
OTU14	D_0__Bacteria;D_1__Proteobacteria;D_2__Gammaproteobacteria;D_3__Xanthomonadales;D_4__Xanthomonadaceae;D_5__Luteimonas	4ae82724788666bfa79d9d81d373b6a4dafbd321	0.00976807	0.0054134	0.0548417	0.0160105	0.0454034	5.61439	2.48913
OTU15	D_0__Bacteria;D_1__Patescibacteria;D_2__Saccharimonadia;D_3__Saccharimonadales;D_4__uncultured bacterium;D_5__uncultured bacterium;D_6__uncultured bacterium	03ed13641faa273690774ecaaa662dfc3a8ffe99	0.0375889	0.00187176	0.257942	0.0280343	0.00573703	6.86217	2.77867
OTU16	D_0__Bacteria	d8c09659dda7d68170c037feb790bb757f9f77e4	0.0237624	0.00486521	0.183333	0.0441929	0.0219601	7.71525	2.94771
OTU17	D_0__Bacteria	3a981c526b9c292a83713391656cd09df09ae590	0.0196555	0.000697865	0.101893	0.0120692	0.00870325	5.18395	2.37405
OTU18	D_0__Bacteria	d937b6bb74f69c3a96d61294508d13a15b135b8d	0.0384823	0.00900597	0.217216	0.0128055	0.000100213	5.64456	2.49686
OTU19	D_0__Bacteria;D_1__Patescibacteria;D_2__Saccharimonadia;D_3__Saccharimonadales	ec220999f00582bfa2147e63099fc59f130e6074	0.0165411	0.0057527	0.0833643	0.00673905	0.00372187	5.03983	2.33338
OTU20	D_0__Bacteria;D_1__Patescibacteria;D_2__Saccharimonadia;D_3__Saccharimonadales;D_4__uncultured bacterium;D_5__uncultured bacterium;D_6__uncultured bacterium	9b065569626f6293fc02da188277d6d47fbfa8e3	0.00984597	0.00286059	0.0986897	0.00326192	2.0063e-06	10.0234	3.32529
OTU21	D_0__Bacteria;D_1__Proteobacteria;D_2__Alphaproteobacteria;D_3__Sphingomonadales;D_4__Sphingomonadaceae;D_5__Novosphingobium	a7a9d59cee978d2145a2019b7f0bbbc1326fab4b	0.00490948	0.00236683	0.0547846	0.0162309	0.036171	11.1589	3.48013
OTU22	D_0__Bacteria	0128b4c23d078e4dd88f8c2461660e5c71c0c29c	0.0132076	0.00115155	0.0649667	0.0128134	0.0152578	4.91889	2.29833
OTU23	D_0__Bacteria;D_1__Patescibacteria;D_2__Saccharimonadia;D_3__Saccharimonadales;D_4__uncultured bacterium;D_5__uncultured bacterium;D_6__uncultured bacterium	0eec526ec7d34ee9f63aa3cc54bf83f305c9dffe	0.0287001	0.00876506	0.129816	0.0141701	0.00287188	4.52321	2.17735
OTU24	D_0__Bacteria;D_1__Proteobacteria;D_2__Gammaproteobacteria;D_3__Xanthomonadales;D_4__Rhodanobacteraceae;D_5__Dyella	82aaa01eaa20276ee9d22a3822f5792f3568ac7c	0.00620308	0.00315137	0.0664432	0.0187029	0.0309381	10.7113	3.42107
OTU25	D_0__Bacteria	fa0dc0cd96fe5bd1bedefc36d8cf0ea8d4812f02	0.0536193	0.0199332	0.249524	0.018461	0.000284553	4.65362	2.21835
OTU26	D_0__Bacteria	54a21e8530058543996d1446c87503bd1a59ce8e	0.103081	0.019682	0.0252397	0.00670865	0.013799	0.244854	-2.03001
OTU27	D_0__Bacteria	30ed0ad9d83a8608e4657626c3ad3eb483941f1f	0.205584	0.0363996	0.0498785	0.023569	0.00917268	0.242618	-2.04324
OTU28	D_0__Bacteria	c05c46512b93be1aff873b057665666b1c700af4	0.120348	0.013825	0.0283748	0.00965352	0.000885567	0.235774	-2.08453
OTU29	D_0__Bacteria;D_1__Actinobacteria;D_2__Thermoleophilia;D_3__Solirubrobacterales;D_4__67-14	da2d09be5cd956840803d485ac917835910825d2	0.252411	0.0366928	0.0560583	0.0216101	0.00299855	0.222092	-2.17077
OTU30	D_0__Bacteria	7f878d1bd75e0fd0a8ee5eb916af3b0118926851	0.0611926	0.0082841	0.0121486	0.000475999	0.00397925	0.198531	-2.33256
OTU31	D_0__Bacteria	898c17953b55b2c8e25678c03ad8d4dd5d41bdca	0.0518656	0.00899981	0.011262	0.00366447	0.00766728	0.217137	-2.20332
OTU32	D_0__Bacteria;D_1__Actinobacteria;D_2__Thermoleophilia;D_3__Solirubrobacterales;D_4__67-14;D_5__uncultured bacterium;D_6__uncultured bacterium	dd4c4e25f28a04ae1b4e75718eb6285b0811a985	0.0923456	0.0253266	0.0200087	0.0141467	0.0452204	0.216672	-2.20641
OTU33	D_0__Bacteria;D_1__Verrucomicrobia;D_2__Verrucomicrobiae;D_3__Pedosphaerales;D_4__Pedosphaeraceae;D_5__ADurb.Bin063-1	ac628b0ca601d0a038de57f5df3b485c2ff418aa	0.12006	0.00958024	0.0156952	0.00292247	0.000166554	0.130728	-2.93536
OTU34	D_0__Bacteria;D_1__Verrucomicrobia;D_2__Verrucomicrobiae;D_3__Pedosphaerales;D_4__Pedosphaeraceae;D_5__uncultured bacterium;D_6__uncultured bacterium	d139163a4e50b9cb7b28138938128774f52daae1	0.0750018	0.00760784	0.0180615	0.00449573	0.00252592	0.240815	-2.05401
OTU35	D_0__Bacteria;D_1__Actinobacteria;D_2__Thermoleophilia;D_3__Solirubrobacterales;D_4__67-14;D_5__metagenome;D_6__metagenome	9d66cdd5e231caa240688b345d983ef38609c37d	0.0534358	0.00332183	0.0104099	0.00737419	0.00227569	0.194811	-2.35985
OTU36	D_0__Bacteria	8eae344265da70cc5b55ee25f8af240f4ac7797f	0.152797	0.0209373	0.0293129	0.00499908	0.00327303	0.191842	-2.38201
OTU37	D_0__Bacteria	888e700b820be1e62a263ffa26ab766b9c317a18	0.0638773	0.0159939	0.00930459	0.0075604	0.0229955	0.145663	-2.77929
OTU38	D_0__Bacteria	b07c1c62ce9339a3c04f5a63d7bf11c36bb80e74	0.060922	0.0106439	1e-06	0	0.00461202	1.64144e-05	-15.8947
OTU39	D_0__Bacteria;D_1__Patescibacteria;D_2__Parcubacteria	34170c726491407e9d809fde134170f38ad3dbd9	0.0690714	0.0133973	0.00177747	0.00114473	0.00718678	0.0257339	-5.28019
OTU40	D_0__Bacteria;D_1__Chlamydiae;D_2__Chlamydiae;D_3__Chlamydiales;D_4__Simkaniaceae;D_5__uncultured;D_6__metagenome	2360fda1c6063e9894de54a99c141ad28068a048	0.0618918	0.0110724	0.0015564	0.00104696	0.00531998	0.0251472	-5.31346
OTU41	D_0__Bacteria	0ea440d919a1a81e1e525255582e8d0ada8230c7	0.0664113	0.000903792	0.00160912	0.00103507	2.08085e-07	0.0242296	-5.36708
OTU42	D_0__Bacteria	15a22feddcec08c8b843e9c46b3feb50c5a634f7	0.0594535	0.0125485	0.00490235	0.00255205	0.0280669	0.0824569	-3.60022
OTU43	D_0__Bacteria	a322302c84cc26d90156f4de33fa48fd2ab8bb75	0.0530886	0.00933962	0.00110629	0.000681419	0.00499476	0.0208386	-5.5846
OTU44	D_0__Bacteria;D_1__Patescibacteria;D_2__Saccharimonadia;D_3__Saccharimonadales;D_4__uncultured bacterium;D_5__uncultured bacterium;D_6__uncultured bacterium	19c9ae00f07428bbb3aeccd63701033d3076fd49	0.0788658	0.0139028	1e-06	0	0.00476438	1.26798e-05	-16.2671
OTU45	D_0__Bacteria;D_1__Patescibacteria;D_2__Saccharimonadia;D_3__Saccharimonadales;D_4__uncultured bacterium;D_5__uncultured bacterium;D_6__uncultured bacterium	898cd1f06b6de238af92fd752eda7ed2da9824ba	0.0594139	0.00417771	1e-06	0	0.00104816	1.68311e-05	-15.8585
OTU46	D_0__Bacteria	e42ed0a88d81ebd155699437a7ebfc6d6673b814	0.0741382	0.00759812	1e-06	0	0.00061804	1.34883e-05	-16.1779

## Sheet: OTUs-after-elimination
No.	ID	Phylum	order	genus	Sequence ID	Average [abundance in OF+M]	SE [abundance in OF+M]	Average [abundance in OF+PS3]	SE [abundance in OF+PS3]	Permutation-T-test	Mean [OF+PS3] / Mean [OF+M)	Log2FC [OF+PS3]/[OF+M]	Significant differences
1	OTU2	Proteobacteria	Rhizobiales	Rhodopseudomonas	67e5f0796d7f2b631ad3c55d56c28d75ae2b3265	1e-06	0	0.107631	0.0166463	0.0102829	107631	16.7157	**
2	OTU4	Proteobacteria	Xanthomonadales	Thermomonas	e16747533e5fad36bd1013b8d3d09e11b7b68cf4	0.0101615	0.00500781	0.137794	0.0262589	0.020806	13.5605	3.76134	**
3	OTU7	Actinobacteria	Solirubrobacterales	__ (NA)	66445b1f73ddfd70ba0a9ff899df5c70d5753720	0.00174923	0.00100549	0.0577446	0.000891946	6.61731e-07	33.0115	5.0449	**
4	OTU8	Proteobacteria	Myxococcales	Haliangium	e778b38219cebfbf8a26eb2fa465e9d3e7bb26f1	0.0138693	0.00468814	0.0785334	0.0118355	0.0115757	5.6624	2.50141	**
5	OTU14	Proteobacteria	Xanthomonadales	Luteimonas	4ae82724788666bfa79d9d81d373b6a4dafbd321	0.00976807	0.0054134	0.0548417	0.0160105	0.0454034	5.61439	2.48913	*
6	OTU15	Patescibacteria	Saccharimonadales	Uncultured bacterium	03ed13641faa273690774ecaaa662dfc3a8ffe99	0.0375889	0.00187176	0.257942	0.0280343	0.00573703	6.86217	2.77867	***
7	OTU19	Patescibacteria	Saccharimonadales	__ (NA)	ec220999f00582bfa2147e63099fc59f130e6074	0.0165411	0.0057527	0.0833643	0.00673905	0.00372187	5.03983	2.33338	***
8	OTU20	Patescibacteria	Saccharimonadales	Uncultured bacterium	9b065569626f6293fc02da188277d6d47fbfa8e3	0.00984597	0.00286059	0.0986897	0.00326192	2.0063e-06	10.0234	3.32529	**
9	OTU21	Proteobacteria	Sphingomonadales	Novosphingobium	a7a9d59cee978d2145a2019b7f0bbbc1326fab4b	0.00490948	0.00236683	0.0547846	0.0162309	0.036171	11.1589	3.48013	*
10	OTU23	Patescibacteria	Saccharimonadales	Uncultured bacterium	0eec526ec7d34ee9f63aa3cc54bf83f305c9dffe	0.0287001	0.00876506	0.129816	0.0141701	0.00287188	4.52321	2.17735	***
11	OTU24	Proteobacteria	Xanthomonadales	Dyella	82aaa01eaa20276ee9d22a3822f5792f3568ac7c	0.00620308	0.00315137	0.0664432	0.0187029	0.0309381	10.7113	3.42107	*
12	OTU29	Actinobacteria	Solirubrobacterales	__ (NA)	da2d09be5cd956840803d485ac917835910825d2	0.252411	0.0366928	0.0560583	0.0216101	0.00299855	0.222092	-2.17077	***
13	OTU32	Actinobacteria	Solirubrobacterales	Uncultured bacterium	dd4c4e25f28a04ae1b4e75718eb6285b0811a985	0.0923456	0.0253266	0.0200087	0.0141467	0.0452204	0.216672	-2.20641	*
14	OTU33	Verrucomicrobia	Pedosphaerales	ADurb.Bin063-1	ac628b0ca601d0a038de57f5df3b485c2ff418aa	0.12006	0.00958024	0.0156952	0.00292247	0.000166554	0.130728	-2.93536	****
15	OTU34	Verrucomicrobia	Pedosphaerales	Uncultured bacterium	d139163a4e50b9cb7b28138938128774f52daae1	0.0750018	0.00760784	0.0180615	0.00449573	0.00252592	0.240815	-2.05401	***
16	OTU35	Actinobacteria	Solirubrobacterales	Metagenome	9d66cdd5e231caa240688b345d983ef38609c37d	0.0534358	0.00332183	0.0104099	0.00737419	0.00227569	0.194811	-2.35985	***
17	OTU39	Patescibacteria	__ (NA)	__ (NA)	34170c726491407e9d809fde134170f38ad3dbd9	0.0690714	0.0133973	0.00177747	0.00114473	0.00718678	0.0257339	-5.28019	**
18	OTU40	Chlamydiae	Chlamydiales	Uncultured bacterium	2360fda1c6063e9894de54a99c141ad28068a048	0.0618918	0.0110724	0.0015564	0.00104696	0.00531998	0.0251472	-5.31346	***
19	OTU44	Patescibacteria	Saccharimonadales	Uncultured bacterium	19c9ae00f07428bbb3aeccd63701033d3076fd49	0.0788658	0.0139028	1e-06	0	0.00476438	1.26798e-05	-16.2671	***
20	OTU45	Patescibacteria	Saccharimonadales	Uncultured bacterium	898cd1f06b6de238af92fd752eda7ed2da9824ba	0.0594139	0.00417771	1e-06	0	0.00104816	1.68311e-05	-15.8585	****
